# Supplementary material for: Pathophysiological Investigation of Skeletal Deformities of Musculocontractural Ehlers–Danlos Syndrome Using Induced Pluripotent Stem Cells
Source: Genes (Basel). 2023 Mar 16;14(3):730. doi: 10.3390/genes14030730 (PMC10048181; doi:10.3390/genes14030730)
Supplement: Supplementary file 1 [file genes-14-00730-s001.zip]

Archive with 1 entries (1 files):
- genes-2220359-supplementary.pdf
